# Supplementary material for: Comparative analysis of the myoglobin gene in whales and humans reveals evolutionary changes in regulatory elements and expression levels
Source: PLoS One. 2023 Aug 29;18(8):e0284834. doi: 10.1371/journal.pone.0284834 (PMC10464968; doi:10.1371/journal.pone.0284834)
Supplement: S10 File — A Data. Full data set, organized by transfected plate number. Shown is the average of duplicate wells in each transfection, normalized as F/R/Ba (see S10B File). Samples used in the figures are highlighted in bold, red font. B Example. Illustration of the data processing. Raw firefly counts (F counts) are normalized to the renilla control (R counts) for each well to give “F/R”. The two Ba710 control samples in each plate are averaged to give “Ba”. Each F/R value is then normalized to the Ba value to give “F/R/Ba”. The duplicate F/R/Ba values are averaged to give the activity of each sample for that transfection. This number is used in further analysis as an “n” of 1. (XLSX) [file pone.0284834.s010.xlsx]

## Sheet: A. Data
nt affected								317/251	460/411	334/251	317/251	293/290	317/222	303/278	303/222+240/229	240/229	248/222	239/232	248/243	227/222	155/145	180/156	248/222+180/156	67/60	76/53		pGL4.10
plate #	Ba3kb-925	Ba925	Ba830	Ba794	Ba710x	Ba511	Ba410	Ba410∆CCAC	∆460/411	∆SP1-CCAC	∆CCAC	CCACmut	∆CCAC-AT	CCACswap	CCAC+ATswap	ATswap	∆AT	MEFmut	E-box1mut	E-box2mut	∆GAGA	∆G-rich(xho)	∆AT+G-rich	E-box3mut	∆Ebox3	Ba710_control	vector
107																											0.0150442
106					1.01795																					1	0.0167719
105					1.07996																					1	0.0219008
104	1.07849	1.21059			0.971364																					1
103	1.27387	1.13298			1.04965		0.735229	0.954422																		1
102	1.13021	1.09761			1.0685		0.652058	0.853815																		1
101											1.01705															1
100											1.21773															1
99											1.03324															1
96															1.66888	0.979905										1
95														1.23691	1.64565	1.11126										1
94														1.20335	1.6646	1.04792			0.946468	1.0305						1
93														1.09609		0.899341			0.926585	0.902807				0.541248		1
92												0.810726						0.838742	0.950082	0.928162				0.498696		1
91												0.849839						0.971961	0.739974	0.851452				0.562802		1
90												0.807018						0.966974	0.929494	0.853954						1
89														1.28479	1.74195	0.995294										1
88												0.941719						0.830509						0.638252		1
87																								0.619294		1
86												0.840878		1.11249	1.82091			0.816244								1
85									0.84784														0.303395			1
84									0.71285														0.331099			1
82									0.726337														0.265423			1
81		0.899955	0.924029	0.866461					0.694695														0.319839			1
80		1.26985	0.936293	0.956942					0.840634														0.301829			1
78		1.38484																								1
77		1.22212																								1
76		1.21632																								1
75		1.2832																								1
73										1.00395												0.412651				1
72										0.869664												0.346103			0.594434	1
71										0.889879												0.486169			0.698966	1
70										0.832425												0.390961			0.666224	1
69										0.98037												0.449858			0.723334	1
68																										1	0.0651454
51						1.27434																				1
45*							0.769923	0.957911													1.06191					1
44*							0.781489	0.707352													1.10114					1
43*							0.750601	0.646796					0.568603								1.06936					1
42*							0.756328														0.942649					1
40*											1.05614		0.566307				0.636642									1
39*											1.13592						0.732483									1
38*											1.18878		0.662761				0.75421									1
37*											1.06261		0.608305				0.621687									1
36*											1.05645		0.553475				0.639338									1
35						0.941563																				1
34						1.03595																				1
33						1.03992																				1
32						1.06749																				1
30						0.97797																				1
13																										1	0.0174367
mean	1.16086	1.19083	0.930161	0.911701	1.03748	1.05621	0.740938	0.824059	0.764471	0.915259	1.09599	0.850036	0.59189	1.18673	1.7084	1.00674	0.676872	0.884886	0.89852	0.913375	1.04377	0.417148	0.304317	0.572058	0.67074	1
n	3	9	2	2	5	6	6	5	5	5	8	5	5	5	5	5	5	5	5	5	4	5	5	5	4	44	5
Xf's with * use 710-201 control

## Sheet: B. Example
	Well	plate #38	F counts	R counts	F/R		Ba710(control)_avg (F/R) =	0.677166
	A1	Ba511∆AT-1	351639	757176	0.464409
	A2	Ba511∆CCAC-2	493236	658879	0.748599		F/R/Ba:			average(n=1)
	A3	Ba710∆CCAC-AT-2	295443	626493	0.471582		Ba511∆AT-1	0.685812	0.680225	0.683018
	A4	Ba710∆AT-1	330198	669397	0.493277		Ba511∆CCAC-2	1.10549	1.06964	1.08756
	A5	Ba710∆CCAC-1	491554	640631	0.767297		Ba710∆CCAC-AT-2	0.696405	0.629117	0.662761
	A6	Ba710(control)	487331	716135	0.680502		Ba710∆AT-1	0.728443	0.779978	0.75421
	A7	Ba511∆AT-1	319004	692545	0.460626		Ba710∆CCAC-1	1.1331	1.24446	1.18878
	A8	Ba511∆CCAC-2	453345	625889	0.724322		Ba710(control)	1.00493	0.995075	1
	A9	Ba710∆CCAC-AT-2	231991	544558	0.426017
	A10	Ba710∆AT-1	348829	660442	0.528175
	A11	Ba710∆CCAC-1	567100	672950	0.842707
	A12	Ba710(control)	500137	742229	0.673831
